# Supplementary material for: Chromatographic Determination of Total Selenium in Biofortified Allium sp. following Piazselenol Formation and Micro-Solid-Phase Extraction
Source: Molecules. 2021 Nov 6;26(21):6730. doi: 10.3390/molecules26216730 (PMC8588065; doi:10.3390/molecules26216730)
Supplement: Supplementary file 1 [file molecules-26-06730-s001.zip]

Archive with 1 entries (1 files):
- molecules-1427396-supplementary.pdf
